# Supplementary material for: NGS-PrimerPlex: High-throughput primer design for multiplex polymerase chain reactions
Source: PLoS Comput Biol. 2020 Dec 30;16(12):e1008468. doi: 10.1371/journal.pcbi.1008468 (PMC7802936; doi:10.1371/journal.pcbi.1008468)
Supplement: S1 Table — Comparison of NGS-PrimerPlex and other tools functionality: a–choosing genome regions to amplify by gene names and their parts. b–primer design for all chosen genome regions. c–checking primers for non-target hybridization and non-target amplification. d–checking primers for covering variable genome sites that contain high-frequent SNPs. e–automatic primer distribution for several multiplex reactions, considering secondary structures and non-target amplicons that can be formed by primers from different pairs. f–primer design for nested PCR. g–primer design for anchored PCR when the target region is amplified from one sequence-specific primer and one primer complemented to the adapter sequence. It can be useful for the detection of gene fusions. h–has graphical or web-interface yes/no–means that this tool includes or does not include such functionality, respectively. ± –means that such functionality is partial (e.g. distribution among pools is restricted by a maximum of 15 primer pairs in one pool)? –means that such functionality was claimed but the tool wasn’t acceptable (XLSX) [file pcbi.1008468.s001.xlsx]

## Sheet: Лист1
#	Tool	Target tasks	Reference	a	b	c	d	e	f	g	h
	NGS-PrimerPlex	Multiplex PCR, Targeted NGS, qPCR	-	yes	yes	yes	yes	yes	yes	yes	yes
1	Hi-Plex2	Targeted NGS	[1]	no	yes	no	no	no	no	no	no
2	Multiplex Primer Design	Targeted NGS	[2]	no	yes	yes	yes	±	no	no	?
3	PrimerPooler	Targeted NGS	[3]	no	no	no	no	yes	no	no	no
4	ThermoAlign	Targeted NGS	[4]	no	yes	no	no	no	no	no	no
5	PrimerMapper	PCR	[5]	no	yes	no	no	no	no	no	no
6	MRPrimerW	qPCR	[6]	no	yes	no	no	no	no	no	yes
7	MSRE-HTPrimer	Epigenetics	[7]	no	yes	no	no	no	no	no	?
8	HTP-OligoDesigner	Cloning	[8]	no	yes	no	no	no	no	no	yes
9	PrimerView	PCR, NGS?	[9]	?	?	?	?	?	?	?	no
10	PRIMEGENSw3	PCR, epigenetics	[10]	no	yes	no	no	no	no	no	yes
11	Hiplex-Primer	Targeted NGS	[11]	no	yes	no	no	no	no	no	no
12	Optimus Primer	Targeted NGS	[12]	yes	yes	no	no	no	no	no	yes
13	MPprimer	Multiplex PCR	[13]	no	yes	no	no	no	no	no	?
14	QuantPrime	qPCR	[14]	no	yes	no	no	no	no	no	?
15	JCVI Primer Design Tool	Sanger Sequencing	[15]	yes	yes	no	no	no	no	no	no
16	BatchPrimer3	PCR, Sanger Sequencing	[16]	no	yes	no	no	no	no	no	yes
17	PrimerPlex *	Targeted NGS	http://www.premierbiosoft.com/primerplex/	yes	yes	yes	no	no	no	no	yes
18	MultiPLX	Multiplex PCR	[17]	no	no	no	no	yes	no	no	yes
	References
	[1]	Hammet F, Mahmood K, Green TR, Nguyen-Dumont T, Southey MC, Buchanan DD, et al. Hi-Plex2: a simple and robust approach to targeted sequencing-based genetic screening. Biotechniques. 2019; btn-2019-0026. doi:10.2144/btn-2019-0026
	[2]	Wingo TS, Kotlar A, Cutler DJ. MPD: multiplex primer design for next-generation targeted sequencing. BMC Bioinformatics. BioMed Central; 2017;18: 14. doi:10.1186/s12859-016-1453-3
	[3]	Brown SS, Chen Y-W, Wang M, Clipson A, Ochoa E, Du M-Q. PrimerPooler: automated primer pooling to prepare library for targeted sequencing. Biol Methods Protoc. Oxford University Press; 2017;2. doi:10.1093/biomethods/bpx006
	[4]	Francis F, Dumas MD, Wisser RJ. ThermoAlign: a genome-aware primer design tool for tiled amplicon resequencing. Sci Rep. Nature Publishing Group; 2017;7: 44437. doi:10.1038/srep44437
	[5]	O’Halloran DM. PrimerMapper: high throughput primer design and graphical assembly for PCR and SNP detection. Sci Rep. 2016;6: 20631. doi:10.1038/srep20631
	[6]	Kim H, Kang N, An K, Koo J, Kim M-S. MRPrimerW: a tool for rapid design of valid high-quality primers for multiple target qPCR experiments. Nucleic Acids Res. 2016;44: W259–W266. doi:10.1093/nar/gkw380
	[7]	Pandey RV, Pulverer W, Kallmeyer R, Beikircher G, Pabinger S, Kriegner A, et al. MSRE-HTPrimer: a high-throughput and genome-wide primer design pipeline optimized for epigenetic research. Clin Epigenetics. BioMed Central; 2016;8: 26. doi:10.1186/s13148-016-0190-9
	[8]	Camilo CM, Lima GMA, Maluf F V., Guido RVC, Polikarpov I. HTP-OligoDesigner: An Online Primer Design Tool for High-Throughput Gene Cloning and Site-Directed Mutagenesis. J Comput Biol. 2016;23: 27–29. doi:10.1089/cmb.2015.0148
	[9]	O’Halloran DM. PrimerView: high-throughput primer design and visualization. Source Code Biol Med. BioMed Central; 2015;10: 8. doi:10.1186/s13029-015-0038-2
	[10]	Kushwaha G, Srivastava GP, Xu D. PRIMEGENSw3: A Web-Based Tool for High-Throughput Primer and Probe Design. Methods in molecular biology (Clifton, NJ). 2015. pp. 181–199. doi:10.1007/978-1-4939-2365-6_14
	[11]	Nguyen-Dumont T, Pope BJ, Hammet F, Southey MC, Park DJ. A high-plex PCR approach for massively parallel sequencing. Biotechniques. 2013;55: 69–74. doi:10.2144/000114052
	[12]	Brown AM, Lo KS, Guelpa P, Beaudoin M, Rioux JD, Tardif J-C, et al. Optimus Primer: A PCR enrichment primer design program for next-generation sequencing of human exonic regions. BMC Res Notes. 2010;3: 185. doi:10.1186/1756-0500-3-185
	[13]	Shen Z, Qu W, Wang W, Lu Y, Wu Y, Li Z, et al. MPprimer: a program for reliable multiplex PCR primer design. BMC Bioinformatics. BioMed Central; 2010;11: 143. doi:10.1186/1471-2105-11-143
	[14]	Arvidsson S, Kwasniewski M, Riano-Pachon DM, Mueller-Roeber B. QuantPrime - a flexible tool for reliable high-throughput primer design for quantitative PCR. BMC Bioinformatics. 2008;9: 465. doi:10.1186/1471-2105-9-465
	[15]	Li K, Brownley A, Stockwell TB, Beeson K, McIntosh TC, Busam D, et al. Novel computational methods for increasing PCR primer design effectiveness in directed sequencing. BMC Bioinformatics. BioMed Central; 2008;9: 191. doi:10.1186/1471-2105-9-191
	[16]	You FM, Huo N, Gu Y, Luo M, Ma Y, Hane D, et al. BatchPrimer3: A high throughput web application for PCR and sequencing primer design. BMC Bioinformatics. BioMed Central; 2008;9: 253. doi:10.1186/1471-2105-9-253
	[17]	Kaplinski L, Remm M. MultiPLX. Methods in molecular biology (Clifton, NJ). 2007. pp. 287–303. doi:10.1007/978-1-59745-528-2_14
