# Supplementary material for: NGS-PrimerPlex: High-throughput primer design for multiplex polymerase chain reactions
Source: PLoS Comput Biol. 2020 Dec 30;16(12):e1008468. doi: 10.1371/journal.pcbi.1008468 (PMC7802936; doi:10.1371/journal.pcbi.1008468)
Supplement: S2 Table — (XLSX) [file pcbi.1008468.s002.xlsx]

## Sheet: Лист1
Python-module	Tasks solved with this module	Reference or link
biopython	working with nucleotide sequencing	[1]
argparse	reading input arguments	https://docs.python.org/3/library/argparse.html
primer3-py	primer design for one region or position	https://github.com/libnano/primer3-py and [2]
pysam	working with SAM- and VCF-files	https://github.com/pysam-developers/pysam
xlrd	reading EXCEL-files	https://pypi.org/project/xlrd/
xlsxwriter	writing to EXCEL-files	https://pypi.org/project/XlsxWriter/
multiprocessing	parallelization	https://docs.python.org/3/library/multiprocessing.html
networkx	joining primer pairs to multiplex reactions	[3]
numpy	choosing best combination of primer pairs	[4]
Kivy	graphical user interface (GUI)	https://kivy.org
References
[1]	Cock PJA, Antao T, Chang JT, Chapman BA, Cox CJ, Dalke A, et al. Biopython: freely available Python tools for computational molecular biology and bioinformatics. Bioinformatics. 2009;25: 1422–3. doi:10.1093/bioinformatics/btp163
[2]	Untergasser A, Cutcutache I, Koressaar T, Ye J, Faircloth BC, Remm M, et al. Primer3--new capabilities and interfaces. Nucleic Acids Res. Oxford University Press; 2012;40: e115. doi:10.1093/nar/gks596
[3]	Hagberg A, Schult D, Swart P. Exploring network structure, dynamics, and function using NetworkX. Proceedings of the 7th Python in Science Conference (SciPy2008). 2008. pp. 11–15.
[4]	van der Walt S, Colbert SC, Varoquaux G. The NumPy Array: A Structure for Efficient Numerical Computation. Comput Sci Eng. 2011;13: 22–30. doi:10.1109/MCSE.2011.37
